# Supplementary material for: Development of qPCR Detection Assay for Potato Pathogen Pectobacterium atrosepticum Based on a Unique Target Sequence
Source: Plants (Basel). 2021 Feb 13;10(2):355. doi: 10.3390/plants10020355 (PMC7918688; doi:10.3390/plants10020355)
Supplement: Supplementary file 1 [file plants-10-00355-s001.zip]

Archive with 7 entries (6 files):
- Suppl.Fig_1.png
- __MACOSX/
- __MACOSX/._Suppl.Fig_1.png
- Supplementary Table 1 NEW.docx
- __MACOSX/._Supplementary Table 1 NEW.docx
- Supl_Fig_2.png
- __MACOSX/._Supl_Fig_2.png
